# Supplementary material for: ALS-Causing Mutations Significantly Perturb the Self-Assembly and Interaction with Nucleic Acid of the Intrinsically Disordered Prion-Like Domain of TDP-43
Source: PLoS Biol. 2016 Jan 6;14(1):e1002338. doi: 10.1371/journal.pbio.1002338 (PMC4703307; doi:10.1371/journal.pbio.1002338)
Supplement: S1 Data — (XLSX) [file pbio.1002338.s001.xlsx]

## Sheet: ChemicalShifts in Solution
			Ca	Cb	coil_Ca	coil_Cb		dCa	dCb	DdCa-Cb
LYS	263		56.706	33.474	56.2	33.1		0.506	0.374	0.132
HIS	264		55.254	29.198	55	29		0.254	0.198	0.056
ASN	265		53.228	39.215	53.1	38.9		0.128	0.315	-0.187
SER	266		58.423	64.014	58.3	63.8		0.123	0.214	-0.091
ASN	267		53.401	38.779	53.1	38.9		0.301	-0.121	0.422
ARG	268		56.597	30.72	56	30.9		0.597	-0.18	0.777
GLN	269		56.125	29.346	55.7	29.4		0.425	-0.054	0.479
LEU	270		55.524	42.438	55.1	42.5		0.424	-0.062	0.486
GLU	271		56.26	29.53	56.6	29.1		-0.34	0.43	-0.77
ARG	272		56.252	30.899	56	30.9		0.252	-0.001	0.253
SER	273		58.535	64.133	58.3	63.8		0.235	0.333	-0.098
GLY	274		45.413	-	45.1	0		0.313	0	0.313
ARG	275		56.3	30.838	56	30.9		0.3	-0.062	0.362
PHE	276		57.781	39.527	57.7	39.6		0.081	-0.073	0.154
GLY	277		45.409	-	45.1	0		0.309	0	0.309
GLY	278		45.141	-	45.1	0		0.041	0	0.041
ASN	279		51.5	38.924	51.3	38.7		0.2	0.224	-0.024
PRO	280		63.93	31.966	63.3	32.1		0.63	-0.134	0.764
GLY	281		45.367	-	45.1	0		0.267	0	0.267
GLY	282		45.309	-	45.1	0		0.209	0	0.209
PHE	283		58.034	39.579	57.7	39.6		0.334	-0.021	0.355
GLY	284		45.479	-	45.1	0		0.379	0	0.379
ASN	285		-	-	53.1	38.9		0	0	0
GLN	286		-	-	-	-		0	0	0
GLY	287		-	-	-	-		0	0	0
GLY	288		45.204	-	45.1	0		0.104	0	0.104
PHE	289		58.182	39.558	57.7	39.6		0.482	-0.042	0.524
GLY	290		-	-	-	-		0	0	0
ASN	291		53.326	39.033	53.1	38.9		0.226	0.133	0.093
SER	292		58.83	63.827	58.3	63.8		0.53	0.027	0.503
ARG	293		56.477	30.664	56	30.9		0.477	-0.236	0.713
GLY	294		45.368	-	45.1	0		0.268	0	0.268
GLY	295		-	-	-	-		0	0	0
GLY	296		45.538	-	45.1	0		0.438	0	0.438
ALA	297		52.577	19.308	52.5	19.1		0.077	0.208	-0.131
GLY	298		45.559	-	45.1	0		0.459	0	0.459
LEU	299		55.425	42.444	55.1	42.5		0.325	-0.056	0.381
GLY	300		45.497	-	45.1	0		0.397	0	0.397
ASN	301		-	-	-	-		0	0	0
ASN	302		-	-	-	-		0	0	0
GLN	303		56.368	29.311	55.7	29.4		0.668	-0.089	0.757
GLY	304		45.528	-	45.1	0		0.428	0	0.428
SER	305		58.565	64.021	58.3	63.8		0.265	0.221	0.044
ASN	306		53.353	38.849	53.1	38.9		0.253	-0.051	0.304
MET	307		55.866	32.734	55.4	32.9		0.466	-0.166	0.632
GLY	308		45.7	-	45.1	0		0.6	0	0.6
GLY	309		45.294	-	45.1	0		0.194	0	0.194
GLY	310		45.359	-	45.1	0		0.259	0	0.259
MET	311		55.563	32.893	55.4	32.9		0.163	-0.007	0.17
ASN	312		53.071	38.891	53.1	38.9		-0.029	-0.009	-0.02
PHE	313		58.299	39.331	57.7	39.6		0.599	-0.269	0.868
GLY	314		45.545	-	45.1	0		0.445	0	0.445
ALA	315		52.79	19.156	52.5	19.1		0.29	0.056	0.234
PHE	316		57.598	39.574	57.7	39.6		-0.102	-0.026	-0.076
SER	317		58.338	64.077	58.3	63.8		0.038	0.277	-0.239
ILE	318		61.051	39.095	61.1	38.8		-0.049	0.295	-0.344
ASN	319		51.321	39.044	51.5	38.924		-0.179	0.12	-0.299
PRO	320		64.677	32.138	63.3	32.1		1.377	0.038	1.339
ALA	321		53.928	18.572	52.5	19.1		1.428	-0.528	1.956
MET	322		56.508	32.836	55.4	32.9		1.108	-0.064	1.172
MET	323		56.836	32.794	55.4	32.9		1.436	-0.106	1.542
ALA	324		53.84	18.612	52.5	19.1		1.34	-0.488	1.828
ALA	325		53.817	18.661	52.5	19.1		1.317	-0.439	1.756
ALA	326		53.815	18.653	52.5	19.1		1.315	-0.447	1.762
GLN	327		57.271	28.939	55.7	29.4		1.571	-0.461	2.032
ALA	328		53.755	18.708	52.5	19.1		1.255	-0.392	1.647
ALA	329		53.417	18.695	52.5	19.1		0.917	-0.405	1.322
LEU	330		56.021	42.214	55.1	42.5		0.921	-0.286	1.207
GLN	331		56.679	29.001	55.7	29.4		0.979	-0.399	1.378
SER	332		59.069	63.897	58.3	63.8		0.769	0.097	0.672
SER	333		59.05	63.792	58.3	63.8		0.75	-0.008	0.758
TRP	334		58.052	29.544	57.5	29.6		0.552	-0.056	0.608
GLY	335		45.813	-	45.1	0		0.713	0	0.713
MET	336		56.09	32.884	55.4	32.9		0.69	-0.016	0.706
MET	337		56.212	32.617	55.4	32.9		0.812	-0.283	1.095
GLY	338		45.786	-	45.1	0		0.686	0	0.686
MET	339		56.034	32.724	55.4	32.9		0.634	-0.176	0.81
LEU	340		55.685	42.316	55.1	42.5		0.585	-0.184	0.769
ALA	341		53.119	19.154	52.5	19.1		0.619	0.054	0.565
SER	342		58.837	63.783	58.3	63.8		0.537	-0.017	0.554
GLN	343		56.203	29.377	55.7	29.4		0.503	-0.023	0.526
GLN	344		56.173	29.419	55.7	29.4		0.473	0.019	0.454
ASN	345		53.604	38.807	53.1	38.9		0.504	-0.093	0.597
GLN	346		56.168	29.512	55.7	29.4		0.468	0.112	0.356
SER	347		58.525	64.159	58.3	63.8		0.225	0.359	-0.134
GLY	348		44.772	-	44.5	0		0.272	0	0.272
PRO	349		63.545	32.136	63.3	32.1		0.245	0.036	0.209
SER	350		58.589	64.038	58.3	63.8		0.289	0.238	0.051
GLY	351		45.556	-	45.1	0		0.456	0	0.456
ASN	352		-	-	-	-		0	0	0
ASN	353		53.531	38.839	53.1	38.9		0.431	-0.061	0.492
GLN	354		56.483	29.35	55.7	29.4		0.783	-0.05	0.833
ASN	355		53.465	38.908	53.1	38.9		0.365	0.008	0.357
GLN	356		56.429	29.289	55.7	29.4		0.729	-0.111	0.84
GLY	357		45.511	-	45.1	0		0.411	0	0.411
ASN	358		53.714	38.732	53.1	38.9		0.614	-0.168	0.782
MET	359		55.829	32.657	55.4	32.9		0.429	-0.243	0.672
GLN	360		56.039	29.343	55.7	29.4		0.339	-0.057	0.396
ARG	361		56.02	31.048	56	30.9		0.02	0.148	-0.128
GLU	362		53.798	28.543	53.7	28.8		0.098	-0.257	0.355
PRO	363		63.497	32.107	63.3	32.1		0.197	0.007	0.19
ASN	364		53.617	38.659	53.1	38.9		0.517	-0.241	0.758
GLN	365		56.055	29.6	55.7	29.4		0.355	0.2	0.155
ALA	366		52.574	19.274	52.5	19.1		0.074	0.174	-0.1
PHE	367		58.013	39.707	57.7	39.6		0.313	0.107	0.206
GLY	368		45.558	-	45.1	0		0.458	0	0.458
SER	369		58.475	64.024	58.3	63.8		0.175	0.224	-0.049
GLY	370		45.536	-	45.1	0		0.436	0	0.436
ASN	371		-	-	-	-		0	0	0
ASN	372		53.43	39.018	53.1	38.9		0.33	0.118	0.212
SER	373		58.736	63.873	58.3	63.8		0.436	0.073	0.363
TYR	374		58.19	38.719	57.9	38.8		0.29	-0.081	0.371
SER	375		58.359	64.003	58.3	63.8		0.059	0.203	-0.144
GLY	376		45.638	-	45.1	0		0.538	0	0.538
SER	377		58.558	64.055	58.3	63.8		0.258	0.255	0.003
ASN	378		53.495	38.706	53.1	38.9		0.395	-0.194	0.589
SER	379		58.927	63.866	58.3	63.8		0.627	0.066	0.561
GLY	380		45.476	-	45.1	0		0.376	0	0.376
ALA	381		52.699	19.389	52.5	19.1		0.199	0.289	-0.09
ALA	382		52.622	19.146	52.5	19.1		0.122	0.046	0.076
ILE	383		61.333	38.823	61.1	38.8		0.233	0.023	0.21
GLY	384		45.348	-	45.1	0		0.248	0	0.248
TRP	385		57.71	29.633	57.5	29.6		0.21	0.033	0.177
GLY	386		45.439	-	45.1	0		0.339	0	0.339
SER	387		58.45	64.055	58.3	63.8		0.15	0.255	-0.105
ALA	388		52.852	19.24	52.5	19.1		0.352	0.14	0.212
SER	389		58.653	63.834	58.3	63.8		0.353	0.034	0.319
ASN	390		53.282	38.884	53.1	38.9		0.182	-0.016	0.198
ALA	391		53.005	19.189	52.5	19.1		0.505	0.089	0.416
GLY	392		45.482	-	45.1	0		0.382	0	0.382
SER	393		-	-	-	-		0	0	0
GLY	394		-	-	-	-		0	0	0
SER	395		-	-	-	-		0	0	0
GLY	396		45.271	-	45.1	0		0.171	0	0.171
PHE	397		58.12	39.708	57.7	39.6		0.42	0.108	0.312
ASN	398		53.187	38.882	53.1	38.9		0.087	-0.018	0.105
GLY	399		45.628	-	45.1	0		0.528	0	0.528
GLY	400		45.615	-	45.1	0		0.515	0	0.515
PHE	401		-	-	-	-		0	0	0
GLY	402		-	-	-	-		0	0	0
SER	403		58.655	63.856	58.3	63.8		0.355	0.056	0.299
SER	404		58.807	63.824	58.3	63.8		0.507	0.024	0.483
MET	405		55.956	32.73	55.4	32.9		0.556	-0.17	0.726
ASP	406		54.146	40.181	54.2	41.1		-0.054	-0.919	0.865
SER	407		58.968	63.719	58.3	63.8		0.668	-0.081	0.749
LYS	408		56.927	32.65	56.2	33.1		0.727	-0.45	1.177
SER	409		58.925	63.865	58.3	63.8		0.625	0.065	0.56
SER	410		58.908	63.863	58.3	63.8		0.608	0.063	0.545
GLY	411		45.55	-	45.1	0		0.45	0	0.45
TRP	412		58.161	29.574	57.5	29.6		0.661	-0.026	0.687
GLY	413		45.97	-	45.1	0		0.87	0	0.87
MET	414		56.255	32.604	55.4	32.9		0.855	-0.296	1.151

## Sheet: SSP-Value in Solution
			SSP-Value
LYS	263
HIS	264		0.025
ASN	265		0.044
SER	266		0.042
ASN	267		0.021
ARG	268		0.055
GLN	269		0.086
LEU	270		0.052
GLU	271		0.048
ARG	272		0.069
SER	273		-0.006
GLY	274		-0.074
ARG	275		-0.06
PHE	276		-0.155
GLY	277		-0.155
GLY	278		-0.014
ASN	279		0
PRO	280		-0.022
GLY	281		0.03
GLY	282		0.027
PHE	283		-0.052
GLY	284		-0.037
ASN	285		0
GLN	286		0
GLY	287		0
GLY	288		-0.059
PHE	289		-0.015
GLY	290		0
ASN	291		0.069
SER	292		0.077
ARG	293		0.077
GLY	294		0.076
GLY	295		0
GLY	296		-0.042
ALA	297		0.038
GLY	298		0.036
LEU	299		0.033
GLY	300		0.098
ASN	301		0
ASN	302		0
GLN	303		0.048
GLY	304		0.054
SER	305		0.091
ASN	306		0.12
MET	307		0.11
GLY	308		0.114
GLY	309		0.13
GLY	310		0.037
MET	311		0.036
ASN	312		0.07
PHE	313		0.049
GLY	314		-0.014
ALA	315		-0.011
PHE	316		-0.051
SER	317		-0.065
ILE	318		0.042
ASN	319		0
PRO	320		0.324
ALA	321		0.481
MET	322		0.49
MET	323		0.497
ALA	324		0.481
ALA	325		0.487
ALA	326		0.479
GLN	327		0.443
ALA	328		0.419
ALA	329		0.367
LEU	330		0.327
GLN	331		0.287
SER	332		0.257
SER	333		0.226
TRP	334		0.232
GLY	335		0.265
MET	336		0.263
MET	337		0.289
GLY	338		0.28
MET	339		0.232
LEU	340		0.201
ALA	341		0.148
SER	342		0.09
GLN	343		0.07
GLN	344		0.041
ASN	345		0.004
GLN	346		0.009
SER	347		0.009
GLY	348		0
PRO	349		0.016
SER	350		0.022
GLY	351		0.051
ASN	352		0
ASN	353		0.101
GLN	354		0.093
ASN	355		0.087
GLN	356		0.099
GLY	357		0.141
ASN	358		0.099
MET	359		0.039
GLN	360		0.039
ARG	361		-0.027
GLU	362		0
PRO	363		-0.072
ASN	364		-0.046
GLN	365		-0.047
ALA	366		-0.03
PHE	367		-0.052
GLY	368		-0.019
SER	369		0.012
GLY	370		0.063
ASN	371		0
ASN	372		0.12
SER	373		0.098
TYR	374		0.102
SER	375		0.087
GLY	376		0.082
SER	377		0.097
ASN	378		0.11
SER	379		0.059
GLY	380		0.032
ALA	381		0.015
ALA	382		-0.051
ILE	383		-0.052
GLY	384		-0.031
TRP	385		-0.002
GLY	386		-0.02
SER	387		0.028
ALA	388		0.038
SER	389		0.041
ASN	390		0.045
ALA	391		0.067
GLY	392		0.038
SER	393		0
GLY	394		0
SER	395		0
GLY	396		-0.051
PHE	397		-0.013
ASN	398		0.01
GLY	399		0.034
GLY	400		0.075
PHE	401		0
GLY	402		0
SER	403		0.189
SER	404		0.186
MET	405		0.202
ASP	406		0.206
SER	407		0.209
LYS	408		0.195
SER	409		0.183
SER	410		0.164
GLY	411		0.199
TRP	412		0.244
GLY	413		0.281
MET	414		0.333

## Sheet: hNOE in solution
			hNOE	Error
LYS	263
HIS	264		-0.982769	0.01553
ASN	265
SER	266		-0.54352	0.00965
ASN	267		-0.02162	0.00726
ARG	268		0.07487	0.00702
GLN	269		-0.19928	0.00678
LEU	270		-0.02645	0.02854
GLU	271		0.21937	0.01191
ARG	272		-0.11127	0.0102
SER	273		0.08326	0.0062
GLY	274		-0.11073	0.00382
ARG	275
PHE	276		0.09671	0.00611
GLY	277		0.07749	0.00566
GLY	278		-0.1322	0.00514
ASN	279		0.00628	0.00516
PRO	280
GLY	281		-0.15602	0.00575
GLY	282		-0.10881	0.00486
PHE	283		-0.05454	0.00458
GLY	284
ASN	285
GLN	286
GLY	287
GLY	288		-0.44685	0.04539
PHE	289		-0.03594	0.00473
GLY	290
ASN	291
SER	292		0.09477	0.00471
ARG	293		-0.17009	0.00359
GLY	294		-0.02731	0.0045
GLY	295		0.0527	0.00428
GLY	296		0.16073	0.00526
ALA	297		0.07435	0.00419
GLY	298		-0.2286	0.00499
LEU	299		-0.15063	0.00458
GLY	300
ASN	301
ASN	302
GLN	303		-0.10222	0.00461
GLY	304
SER	305
ASN	306		0.07215	0.00441
MET	307		0.24895	0.00507
GLY	308		-0.13186	0.0048
GLY	309		0.19232	0.00385
GLY	310		0.03404	0.00472
MET	311		-0.0875	0.00527
ASN	312		0.16491	0.00597
PHE	313		0.07821	0.00557
GLY	314		0.28258	0.0066
ALA	315
PHE	316		0.29083	0.00661
SER	317		0.27618	0.00643
ILE	318		0.26243	0.00651
ASN	319		0.37688	0.00797
PRO	320
ALA	321		0.40442	0.00808
MET	322		0.41021	0.00781
MET	323		0.38824	0.00747
ALA	324		0.32947	0.00801
ALA	325		0.43874	0.00607
ALA	326
GLN	327
ALA	328		0.48796	0.00897
ALA	329		0.3123	0.00713
LEU	330		0.419	0.00812
GLN	331		0.40823	0.00844
SER	332		0.26798	0.00683
SER	333		0.3372	0.00748
TRP	334		0.47642	0.00789
GLY	335		0.32373	0.00789
MET	336		0.52299	0.00892
MET	337
GLY	338		0.34068	0.00731
MET	339		0.37233	0.0059
LEU	340		0.13059	0.00682
ALA	341		-0.11721	0.00285
SER	342		0.27751	0.0061
GLN	343		0.158	0.00614
GLN	344		0.24038	0.00608
ASN	345		-0.0858	0.00294
GLN	346		-0.00936	0.00499
SER	347
GLY	348		-0.14068	0.00544
PRO	349
SER	350		-0.25267	0.00582
GLY	351		-0.22287	0.00515
ASN	352
ASN	353		-0.06421	0.00515
GLN	354		0.13341	0.0054
ASN	355		-0.12415	0.00281
GLN	356		-0.07302	0.0034
GLY	357		-0.13602	0.00335
ASN	358
MET	359		0.17332	0.0052
GLN	360
ARG	361		0.32672	0.00673
GLU	362		0.23715	0.00642
PRO	363
ASN	364		0.14519	0.00579
GLN	365		0.08475	0.00544
ALA	366		0.06064	0.00569
PHE	367		-0.06843	0.00484
GLY	368		-0.17199	0.00294
SER	369		-0.10391	0.00278
GLY	370		-0.07103	0.00433
ASN	371
ASN	372
SER	373
TYR	374		0.00717	0.00492
SER	375		-0.02881	0.005
GLY	376		0.1938	0.00297
SER	377		-0.02643	0.00288
ASN	378		0.15169	0.00502
SER	379		0.14857	0.00496
GLY	380		0.03798	0.00482
ALA	381		0.08808	0.00409
ALA	382		-0.19698	0.00497
ILE	383
GLY	384		0.20743	0.00572
TRP	385
GLY	386		0.18849	0.00268
SER	387		0.18675	0.00493
ALA	388		-0.09028	0.00473
SER	389		-0.20445	0.00465
ASN	390		0.16181	0.00477
ALA	391		-0.14332	0.00475
GLY	392		0.08222	0.00472
SER	393
GLY	394
SER	395
GLY	396
PHE	397		-0.19206	0.00331
ASN	398
GLY	399		0.17001	0.00516
GLY	400		-0.02863	0.00447
PHE	401
GLY	402
SER	403		-0.43785	0.02262
SER	404		-0.06507	0.00476
MET	405		0.27114	0.00444
ASP	406
SER	407		-0.0481	0.00499
LYS	408		0.31471	0.00527
SER	409		0.08431	0.00456
SER	410		0.24704	0.00508
GLY	411
TRP	412
GLY	413
MET	414		0.30917	0.0055
