# Supplementary material for: ALS-Causing Mutations Significantly Perturb the Self-Assembly and Interaction with Nucleic Acid of the Intrinsically Disordered Prion-Like Domain of TDP-43
Source: PLoS Biol. 2016 Jan 6;14(1):e1002338. doi: 10.1371/journal.pbio.1002338 (PMC4703307; doi:10.1371/journal.pbio.1002338)
Supplement: S2 Data — (XLSX) [file pbio.1002338.s002.xlsx]

## Sheet: Chemical Shift in DPC
			Ca	Cb	coil_Ca	coil_Cb		dCa	dCb	DdCa-Cb
LYS	263		-	-	56.2	33.1		0	0	0
HIS	264		-	-	-	-		0	0	0
ASN	265		-	-	53.1	38.9		0	0	0
SER	266		-	-	58.3	63.8		0	0	0
ASN	267		53.597	38.898	53.1	38.9		0.497	-0.002	0.499
ARG	268		56.629	30.776	56	30.9		0.629	-0.124	0.753
GLN	269		56.379	29.366	55.7	29.4		0.679	-0.034	0.713
LEU	270		55.59	42.512	55.1	42.5		0.49	0.012	0.478
GLU	271		56.988	30.443	56.6	29.1		0.388	1.343	-0.955
ARG	272		56.451	30.861	56	30.9		0.451	-0.039	0.49
SER	273		58.779	64.244	58.3	63.8		0.479	0.444	0.035
GLY	274		45.652	-	45.1	0		0.552	0	0.552
ARG	275		56.583	30.893	56	30.9		0.583	-0.007	0.59
PHE	276		57.852	39.612	57.7	39.6		0.152	0.012	0.14
GLY	277		45.618	-	45.1	0		0.518	0	0.518
GLY	278		45.346	-	45.1	0		0.246	0	0.246
ASN	279		51.61	39.166	51.3	38.7		0.31	0.466	-0.156
PRO	280		64.02	32.081	63.3	32.1		0.72	-0.019	0.739
GLY	281		45.538	-	45.1	0		0.438	0	0.438
GLY	282		45.432	-	45.1	0		0.332	0	0.332
PHE	283		58.16	39.76	57.7	39.6		0.46	0.16	0.3
GLY	284		45.707	-	45.1	0		0.607	0	0.607
ASN	285		53.517	39.053	53.1	38.9		0.417	0.153	0.264
GLN	286		56.461	29.415	55.7	29.4		0.761	0.015	0.746
GLY	287		45.64	-	45.1	0		0.54	0	0.54
GLY	288		45.426	-	45.1	0		0.326	0	0.326
PHE	289		58.428	39.746	57.7	39.6		0.728	0.146	0.582
GLY	290		45.733	-	45.1	0		0.633	0	0.633
ASN	291		53.481	39.186	53.1	38.9		0.381	0.286	0.095
SER	292		58.895	63.96	58.3	63.8		0.595	0.16	0.435
ARG	293		56.501	30.743	56	30.9		0.501	-0.157	0.658
GLY	294		45.583	-	45.1	0		0.483	0	0.483
GLY	295		45.641	-	45.1	0		0.541	0	0.541
GLY	296		45.678	-	45.1	0		0.578	0	0.578
ALA	297		52.727	19.534	52.5	19.1		0.227	0.434	-0.207
GLY	298		45.607	-	45.1	0		0.507	0	0.507
LEU	299		55.471	42.656	55.1	42.5		0.371	0.156	0.215
GLY	300		45.682	-	45.1	0		0.582	0	0.582
ASN	301		53.492	39.062	53.1	38.9		0.392	0.162	0.23
ASN	302		53.637	39.02	53.1	38.9		0.537	0.12	0.417
GLN	303		56.492	29.446	55.7	29.4		0.792	0.046	0.746
GLY	304		45.677	-	45.1	0		0.577	0	0.577
SER	305		58.777	64.192	58.3	63.8		0.477	0.392	0.085
ASN	306		53.629	38.955	53.1	38.9		0.529	0.055	0.474
MET	307		56.051	33.04	55.4	32.9		0.651	0.14	0.511
GLY	308		45.572	-	45.1	0		0.472	0	0.472
GLY	309		45.591	-	45.1	0		0.491	0	0.491
GLY	310		45.29	-	45.1	0		0.19	0	0.19
MET	311		55.562	33.828	55.4	32.9		0.162	0.928	-0.766
ASN	312		52.903	39.499	53.1	38.9		-0.197	0.599	-0.796
PHE	313		58.476	39.659	57.7	39.6		0.776	0.059	0.717
GLY	314		46.442	-	45.1	0		1.342	0	1.342
ALA	315		52.776	19.322	52.5	19.1		0.276	0.222	0.054
PHE	316		57.561	40.273	57.7	39.6		-0.139	0.673	-0.812
SER	317		57.764	64.707	58.3	63.8		-0.536	0.907	-1.443
ILE	318		60.373	39.081	61.1	38.8		-0.727	0.281	-1.008
ASN	319		52.067	38.996	51.3	38.7		0.767	0.296	0.471
PRO	320		65.963	32.253	63.3	32.1		2.663	0.153	2.51
ALA	321		55.293	18.346	52.5	19.1		2.793	-0.754	3.547
MET	322		58.499	33.035	55.4	32.9		3.099	0.135	2.964
MET	323		58.669	32.291	55.4	32.9		3.269	-0.609	3.878
ALA	324		55.144	18.18	52.5	19.1		2.644	-0.92	3.564
ALA	325		55.122	18.526	52.5	19.1		2.622	-0.574	3.196
ALA	326		56.144	18.453	52.5	19.1		3.644	-0.647	4.291
GLN	327		60.003	28.827	55.7	29.4		4.303	-0.573	4.876
ALA	328		55.121	18.218	52.5	19.1		2.621	-0.882	3.503
ALA	329		55.103	18.531	52.5	19.1		2.603	-0.569	3.172
LEU	330		57.805	42.065	55.1	42.5		2.705	-0.435	3.14
GLN	331		58.824	28.843	55.7	29.4		3.124	-0.557	3.681
SER	332		60.654	63.81	58.3	63.8		2.354	0.01	2.344
SER	333		61.106	63.842	58.3	63.8		2.806	0.042	2.764
TRP	334		59.458	29.904	57.5	29.6		1.958	0.304	1.654
GLY	335		46.799	-	45.1	0		1.699	0	1.699
MET	336		57.384	32.962	55.4	32.9		1.984	0.062	1.922
MET	337		57.661	32.52	55.4	32.9		2.261	-0.38	2.641
GLY	338		46.54	-	45.1	0		1.44	0	1.44
MET	339		57.306	32.548	55.4	32.9		1.906	-0.352	2.258
LEU	340		56.235	42.422	55.1	42.5		1.135	-0.078	1.213
ALA	341		53.102	19.461	52.5	19.1		0.602	0.361	0.241
SER	342		59.15	64.023	58.3	63.8		0.85	0.223	0.627
GLN	343		56.361	29.451	55.7	29.4		0.661	0.051	0.61
GLN	344		56.373	29.461	55.7	29.4		0.673	0.061	0.612
ASN	345		53.669	38.975	53.1	38.9		0.569	0.075	0.494
GLN	346		56.113	29.55	55.7	29.4		0.413	0.15	0.263
SER	347		58.708	64.283	58.3	63.8		0.408	0.483	-0.075
GLY	348		44.939	-	44.1	0		0.839	0	0.839
PRO	349		63.634	32.276	63.3	32.1		0.334	0.176	0.158
SER	350		58.748	64.139	58.3	63.8		0.448	0.339	0.109
GLY	351		45.696	-	45.1	0		0.596	0	0.596
ASN	352		-	-	-	-		0	0	0
ASN	353		53.578	39.118	53.1	38.9		0.478	0.218	0.26
GLN	354		56.22	29.683	55.7	29.4		0.52	0.283	0.237
ASN	355		53.703	39.144	53.1	38.9		0.603	0.244	0.359
GLN	356		56.491	29.482	55.7	29.4		0.791	0.082	0.709
GLY	357		45.766	-	45.1	0		0.666	0	0.666
ASN	358		53.602	38.921	53.1	38.9		0.502	0.021	0.481
MET	359		55.991	33.013	55.4	32.9		0.591	0.113	0.478
GLN	360		56.097	29.454	55.7	29.4		0.397	0.054	0.343
ARG	361		56.126	31.299	56	30.9		0.126	0.399	-0.273
GLU	362		54.641	29.816	53.7	28.8		0.941	1.016	-0.075
PRO	363		63.722	32.175	63.3	32.1		0.422	0.075	0.347
ASN	364		53.672	38.881	53.1	38.9		0.572	-0.019	0.591
GLN	365		56.145	29.648	55.7	29.4		0.445	0.248	0.197
ALA	366		52.761	19.318	52.5	19.1		0.261	0.218	0.043
PHE	367		58	39.719	57.7	39.6		0.3	0.119	0.181
GLY	368		45.586	-	45.1	0		0.486	0	0.486
SER	369		58.759	64.201	58.3	63.8		0.459	0.401	0.058
GLY	370		45.611	-	45.1	0		0.511	0	0.511
ASN	371		-	-	-	-		0	0	0
ASN	372		53.56	39.132	53.1	38.9		0.46	0.232	0.228
SER	373		58.882	64.015	58.3	63.8		0.582	0.215	0.367
TYR	374		58.247	38.832	57.9	38.8		0.347	0.032	0.315
SER	375		58.56	64.16	58.3	63.8		0.26	0.36	-0.1
GLY	376		45.665	-	45.1	0		0.565	0	0.565
SER	377		58.727	64.174	58.3	63.8		0.427	0.374	0.053
ASN	378		53.558	39.086	53.1	38.9		0.458	0.186	0.272
SER	379		59.165	64.039	58.3	63.8		0.865	0.239	0.626
GLY	380		45.544	-	45.1	0		0.444	0	0.444
ALA	381		52.734	19.529	52.5	19.1		0.234	0.429	-0.195
ALA	382		52.678	19.379	52.5	19.1		0.178	0.279	-0.101
ILE	383		61.341	39.003	61.1	38.8		0.241	0.203	0.038
GLY	384		45.626	-	45.1	0		0.526	0	0.526
TRP	385		57.752	29.938	57.5	29.6		0.252	0.338	-0.086
GLY	386		45.727	-	45.1	0		0.627	0	0.627
SER	387		58.79	64.172	58.3	63.8		0.49	0.372	0.118
ALA	388		52.935	19.371	52.5	19.1		0.435	0.271	0.164
SER	389		58.837	64	58.3	63.8		0.537	0.2	0.337
ASN	390		53.521	39.097	53.1	38.9		0.421	0.197	0.224
ALA	391		53.142	19.338	52.5	19.1		0.642	0.238	0.404
GLY	392		45.607	-	45.1	0		0.507	0	0.507
SER	393		-	-	-	-		0	0	0
GLY	394		-	-	-	-		0	0	0
SER	395		59.134	64.036	58.3	63.8		0.834	0.236	0.598
GLY	396		45.672	-	45.1	0		0.572	0	0.572
PHE	397		58.187	39.699	57.7	39.6		0.487	0.099	0.388
ASN	398		53.426	39.134	53.1	38.9		0.326	0.234	0.092
GLY	399		45.788	-	45.1	0		0.688	0	0.688
GLY	400		45.443	-	45.1	0		0.343	0	0.343
PHE	401		58.159	39.733	57.7	39.6		0.459	0.133	0.326
GLY	402		45.745	-	-	-		#VALUE!	0	#VALUE!
SER	403		58.355	64.234	58.3	63.8		0.055	0.434	-0.379
SER	404		58.942	63.982	58.3	63.8		0.642	0.182	0.46
MET	405		56.06	33.032	55.4	32.9		0.66	0.132	0.528
ASP	406		54.604	41.575	54.2	41.1		0.404	0.475	-0.071
SER	407		59.29	63.834	58.3	63.8		0.99	0.034	0.956
LYS	408		57.007	32.75	56.2	33.1		0.807	-0.35	1.157
SER	409		58.787	64.114	58.3	63.8		0.487	0.314	0.173
SER	410		58.966	64.23	58.3	63.8		0.666	0.43	0.236
GLY	411		46.142	-	45.1	0		1.042	0	1.042
TRP	412		58.324	29.516	57.5	29.6		0.824	-0.084	0.908
GLY	413		46.521	-	45.1	0		1.421	0	1.421
MET	414		57.545	33.066	55.4	32.9		2.145	0.166	1.979

## Sheet: SSP-Value in DPC
			SSP-Value
LYS	263		0
HIS	264		0
ASN	265		0
SER	266		0
ASN	267		0.039
ARG	268		0.08
GLN	269		0.059
LEU	270		0.042
GLU	271		0.04
ARG	272		0.039
SER	273		-0.025
GLY	274		-0.041
ARG	275		-0.051
PHE	276		-0.21
GLY	277		-0.202
GLY	278		-0.045
ASN	279		0
PRO	280		-0.113
GLY	281		-0.027
GLY	282		-0.032
PHE	283		-0.119
GLY	284		-0.038
ASN	285		-0.013
GLN	286		-0.054
GLY	287		-0.023
GLY	288		-0.035
PHE	289		-0.057
GLY	290		0.035
ASN	291		0.069
SER	292		0.061
ARG	293		0.047
GLY	294		0.046
GLY	295		-0.154
GLY	296		-0.261
ALA	297		-0.07
GLY	298		-0.063
LEU	299		-0.04
GLY	300		0.032
ASN	301		0.043
ASN	302		0.016
GLN	303		0.037
GLY	304		0.048
SER	305		0.077
ASN	306		0.076
MET	307		0.065
GLY	308		-0.011
GLY	309		-0.124
GLY	310		-0.497
MET	311		-0.232
ASN	312		-0.049
PHE	313		-0.026
GLY	314		-0.074
ALA	315		-0.126
PHE	316		-0.244
SER	317		-0.388
ILE	318		-0.043
ASN	319		0
PRO	320		0.773
ALA	321		1.041
MET	322		1.053
MET	323		1.061
ALA	324		1.064
ALA	325		1.102
ALA	326		1.09
GLN	327		1.071
ALA	328		1.06
ALA	329		1.029
LEU	330		0.953
GLN	331		0.897
SER	332		0.826
SER	333		0.782
TRP	334		0.685
GLY	335		0.709
MET	336		0.659
MET	337		0.692
GLY	338		0.597
MET	339		0.433
LEU	340		0.323
ALA	341		0.222
SER	342		0.104
GLN	343		0.044
GLN	344		0.03
ASN	345		-0.011
GLN	346		-0.011
SER	347		-0.032
GLY	348		0
PRO	349		0.008
SER	350		0
GLY	351		0.015
ASN	352		0
ASN	353		-0.009
GLN	354		0.006
ASN	355		0.007
GLN	356		0.009
GLY	357		0.078
ASN	358		0.035
MET	359		-0.03
GLN	360		-0.038
ARG	361		-0.045
GLU	362		0
PRO	363		-0.089
ASN	364		-0.045
GLN	365		-0.051
ALA	366		-0.085
PHE	367		-0.076
GLY	368		-0.071
SER	369		-0.052
GLY	370		-0.008
ASN	371		0
ASN	372		0.104
SER	373		0.11
TYR	374		0.098
SER	375		0.098
GLY	376		0.068
SER	377		0.093
ASN	378		0.076
SER	379		0.029
GLY	380		-0.027
ALA	381		-0.033
ALA	382		-0.136
ILE	383		-0.11
GLY	384		-0.088
TRP	385		-0.014
GLY	386		-0.033
SER	387		0.03
ALA	388		0.054
SER	389		0.046
ASN	390		0.023
ALA	391		0.048
GLY	392		-0.008
SER	393		0
GLY	394		0
SER	395		0.094
GLY	396		0.082
PHE	397		0.072
ASN	398		-0.081
GLY	399		-0.056
GLY	400		-0.075
PHE	401		-0.084
GLY	402		-0.004
SER	403		0.081
SER	404		0.063
MET	405		0.125
ASP	406		0.164
SER	407		0.145
LYS	408		0.125
SER	409		0.191
SER	410		0.172
GLY	411		0.227
TRP	412		0.354
GLY	413		0.452
MET	414		0.497

## Sheet: hNOE in DPC
			hNOE	Error
LYS	263
HIS	264
ASN	265
SER	266		-0.43849	0.00553
ASN	267
ARG	268		-0.32935	0.0041
GLN	269		-0.20767	0.00368
LEU	270		0.00525	0.00357
GLU	271
ARG	272		-0.17852	0.0036
SER	273		-0.16119	0.0029
GLY	274		-0.04396	0.00208
ARG	275		-0.09762	0.01583
PHE	276
GLY	277		-0.21466	0.00366
GLY	278		0.01407	0.00244
ASN	279		-0.26143	0.0028
PRO	280
GLY	281		-0.17202	0.00259
GLY	282		-0.33381	0.00267
PHE	283		-0.08533	0.00196
GLY	284		0.10725	0.0024
ASN	285
GLN	286		-0.06522	0.00211
GLY	287		-0.32373	0.00258
GLY	288		-0.34458	0.00312
PHE	289		0.10767	0.00139
GLY	290		0.17334	0.00331
ASN	291
SER	292		-0.50677	0.00306
ARG	293		-0.4493	0.00309
GLY	294		-0.50213	0.00335
GLY	295		-0.49902	0.00317
GLY	296		-0.03709	0.00244
ALA	297		-0.03436	0.00203
GLY	298		-0.61218	0.00347
LEU	299		-0.57868	0.00351
GLY	300		-0.24812	0.00227
ASN	301
ASN	302		-0.11031	0.00203
GLN	303		-0.41093	0.00228
GLY	304		-0.18767	0.00222
SER	305		0.05498	0.00119
ASN	306		-0.18186	0.00221
MET	307		-0.12769	0.00249
GLY	308		0.0431	0.00195
GLY	309		-0.72483	0.00405
GLY	310		-0.02408	0.00255
MET	311		0.16302	0.00334
ASN	312		0.2904	0.00192
PHE	313
GLY	314		0.4896	0.00658
ALA	315		0.39863	0.00507
PHE	316		0.42563	0.00557
SER	317		0.44146	0.00601
ILE	318		0.3463	0.00357
ASN	319		0.46243	0.00841
PRO	320
ALA	321
MET	322
MET	323		0.67466	0.01576
ALA	324		0.69362	0.01422
ALA	325
ALA	326
GLN	327
ALA	328		0.68791	0.01645
ALA	329		0.71278	0.01497
LEU	330		0.68892	0.0175
GLN	331		0.65956	0.01861
SER	332		0.59239	0.01561
SER	333		0.61696	0.015
TRP	334		0.61823	0.0139
GLY	335		0.58903	0.01475
MET	336		0.55226	0.01077
MET	337		0.59575	0.01173
GLY	338		0.55735	0.01066
MET	339		0.50965	0.00879
LEU	340		0.51209	0.00802
ALA	341		0.43664	0.00624
SER	342		0.26066	0.00415
GLN	343		0.19311	0.0024
GLN	344		-0.06779	0.00105
ASN	345		-0.06303	0.0011
GLN	346		-0.20861	0.00245
SER	347		-0.44967	0.00334
GLY	348		-0.14412	0.00241
PRO	349
SER	350		-0.21153	0.00246
GLY	351		-0.45621	0.00342
ASN	352
ASN	353		-0.11539	0.00189
GLN	354
ASN	355		0.0743	0.00252
GLN	356
GLY	357		-0.10037	0.00181
ASN	358		-0.29734	0.00433
MET	359
GLN	360		-0.17665	0.00218
ARG	361		-0.02195	0.00234
GLU	362		-0.1435	0.00241
PRO	363
ASN	364		0.05382	0.00238
GLN	365		0.11448	0.00227
ALA	366		0.000251628	0.00244
PHE	367		-0.06104	0.00223
GLY	368		-0.28932	0.00262
SER	369		0.10124	0.0021
GLY	370		0.02194	0.00212
ASN	371
ASN	372
SER	373		0.04752	0.00206
TYR	374		0.1157	0.00234
SER	375		0.24506	0.00204
GLY	376		-0.14191	0.00196
SER	377		0.09804	0.00109
ASN	378		-0.07683	0.00195
SER	379		-0.22462	0.0021
GLY	380		0.01385	0.00215
ALA	381		-0.19394	0.00201
ALA	382		0.00994	0.00215
ILE	383		0.12011	0.00289
GLY	384		0.20428	0.00321
TRP	385		0.31746	0.00258
GLY	386		0.19956	0.00311
SER	387		0.31657	0.003
ALA	388		-0.06294	0.00218
SER	389		0.08645	0.00224
ASN	390		-0.32542	0.0012
ALA	391		0.08351	0.00204
GLY	392		-0.29358	0.0027
SER	393
GLY	394		-0.04654	0.00221
SER	395
GLY	396		-0.04654	0.00221
PHE	397		0.09868	0.00168
ASN	398		0.1689	0.00254
GLY	399		0.13604	0.00266
GLY	400		0.13761	0.00275
PHE	401		-0.06709	0.00202
GLY	402		-0.12711	0.00163
SER	403		0.38964	0.00425
SER	404		0.27195	0.00325
MET	405		0.22162	0.00283
ASP	406		0.36821	0.00425
SER	407		0.34764	0.00386
LYS	408		0.26781	0.00371
SER	409		0.3794	0.00439
SER	410
GLY	411		0.50313	0.0065
TRP	412		0.35513	0.00316
GLY	413		0.58744	0.00713
MET	414		0.57001	0.00664
